# Supplementary material for: Mechanistic insights of magnolol antimicrobial activity against Mycoplasma using untargeted metabolomic analyses
Source: Front Cell Infect Microbiol. 2023 Dec 12;13:1325347. doi: 10.3389/fcimb.2023.1325347 (PMC10751911; doi:10.3389/fcimb.2023.1325347)
Supplement: Supplementary file 1 [file Table_1.xlsx]

## Sheet: GPs synthesis
Tab.S1 Alteration of the GP metabolic pathway during treatment with magnolol.
Category	Metabolites	log2(FC)	Sub Class	P-value
G-3-P	1-(11Z-eicosenoyl)-glycero-3-phosphate	-0.65842	Glycerophosphates	0.000782729
PA	PA(18:2(9Z,12Z)/21:0)	-0.426349	Glycerophosphates	0.0274161
	PA(15:0/22:1(13Z))	-0.419922	Glycerophosphates	0.00569288
	PA(21:0/14:0)	0.700166	Glycerophosphates	0.00553913
	LysoPA(0:0/18:2(9Z,12Z))	0.7321	Glycerophosphates	0.00453792
	PKOOA-PA	1.01007	Oxidized glycerophospholipids	0.00316807
PC	PC(6:2(3E,5E)/14:2(11E,13E))	-0.463645	Glycerophosphocholines	0.00680046
	PC(21:0/14:0)	-0.237538	Glycerophosphocholines	0.00296089
	PC(MonoMe(9,5)/MonoMe(9,5))	-0.468752	Glycerophosphocholines	0.0223767
	PC(4:0/4:0)	-0.597288	Glycerophosphocholines	0.00267402
	LysoPC(22:6(4Z,7Z,10Z,13Z,16Z,19Z)/0:0)	-1.09054	Glycerophosphocholines	0.00100944
	LysoPC(20:5(5Z,8Z,11Z,14Z,17Z)/0:0)	1.05759	Glycerophosphocholines	0.00255863
	LysoPC(0:0/18:2(9Z,12Z))	-0.552646	Glycerophosphocholines	0.0134488
PE	PE(P-18:1(9Z)/20:0)	-0.405686	Glycerophosphoethanolamines	0.00251318
	PE-NMe2(18:3(9Z,12Z,15Z)/18:1(11Z))	-0.394472	Glycerophosphoethanolamines	0.00313419
PG	PG(18:2(9Z,12Z)/19:1(9Z))	-0.248057	Glycerophosphoglycerols	0.0249949
	PG(14:0/18:3(6Z,9Z,12Z))	0.74757	Glycerophosphoglycerols	0.0139473
	LysoPG(16:0/0:0)	-0.69051	Glycerophosphoglycerols	0.0020054
PS	PS(20:3(5Z,8Z,11Z)/18:1(11Z))	-0.329457	Glycerophosphoserines	0.00441105
	PS(22:6(4Z,7Z,10Z,13Z,16Z,19Z)/18:1(11Z))	-0.200091	Glycerophosphoserines	0.0309946
	PS(18:1(11Z)/20:3(8Z,11Z,14Z))	-0.265591	Glycerophosphoserines	0.0155122
