# Supplementary material for: Mechanistic insights of magnolol antimicrobial activity against Mycoplasma using untargeted metabolomic analyses
Source: Front Cell Infect Microbiol. 2023 Dec 12;13:1325347. doi: 10.3389/fcimb.2023.1325347 (PMC10751911; doi:10.3389/fcimb.2023.1325347)
Supplement: Supplementary file 2 [file Table_2.xlsx]

## Sheet: Fatty Acyls
Tab. S2 Alteration of the fatty acyls metabolic pathway during treatment with magnolol.
Sub Class	Metabolites	log2(FC)	FC	P-value
Eicosanoids	11-trans-LTE4	0.829153	1.77664	0.000335722
	16(R)-HETE	-0.28016	0.823499	0.0187048
	15-Deoxyprostaglandin J2	-1.09023	0.469687	9.67789e-05
Fatty acids and conjugates	Eicosatetraenoic acid	0.252312	1.19111	0.0415141
	Docosahexaenoic acid	0.278651	1.21306	0.023112
	7-[(2-Benzyl-3-sulfanylpropanoyl)amino]heptanoic acid	0.609918	1.52617	0.0198552
	Protegenin A	15.8424	58752.2	6.14035e-06
	Docosapentaenoic acid (22n-3)	0.358149	1.28178	0.032093
	Thioapfelsaure	-0.323733	0.799	0.0111576
Fatty acyl glycosides	4-Megastigmene-6a,9R-diol 9-[apiosyl-(1->6)-glucoside]	0.953469	1.93652	0.00228858
	7,8-Dihydro-3b,6a-dihydroxy-alpha-ionol 9-[apiosyl-(1->6)-glucoside]	1.03503	2.04915	0.00240116
	alpha-Ionol O-[arabinosyl-(1->6)-glucoside]	0.383112	1.30415	0.00172665
	3-O-alpha-L-rhamnopyranosyl-3-hydroxy-5Z-tetradecenoyl-3-hydroxydecanoic acid	0.997846	1.99702	0.0393149
Fatty alcohols	(2R,3R)-heptane-1,2,3-triol	-0.703887	0.613916	0.0130215
Lineolic acids and derivatives	alpha-Dimorphecolic acid	-0.823707	0.564988	0.000299526
Oxygenated hydrocarbons	2-Octacosanone	-0.705277	0.613325	0.0203823
